# Supplementary material for: MEKK-3 Acts Cooperatively with NSY-1 in SKN-1-Dependent Manner against Oxidative Stress and Aging in Caenorhabditis elegans
Source: Biology (Basel). 2022 Oct 18;11(10):1526. doi: 10.3390/biology11101526 (PMC9598901; doi:10.3390/biology11101526)
Supplement: Supplementary file 1 [file biology-11-01526-s001.zip]

Archive with 1 entries (1 files):
- biology-1964724-supplementary.pdf
